# Supplementary material for: IL3 Has a Detrimental Effect on Hematopoietic Stem Cell Self-Renewal in Transplantation Settings
Source: Int J Mol Sci. 2022 Oct 22;23(21):12736. doi: 10.3390/ijms232112736 (PMC9655151; doi:10.3390/ijms232112736)
Supplement: Supplementary file 1 [file ijms-23-12736-s001.zip]

Archive with 1 entries (1 files):
- ijms-1910455-supplementary.pdf
